# Supplementary material for: Long-read sequencing-based transcriptomic landscape in longissimus dorsi and transcriptome-wide association studies for growth traits of meat rabbits
Source: Front Vet Sci. 2024 Jan 22;11:1320484. doi: 10.3389/fvets.2024.1320484 (PMC10839001; doi:10.3389/fvets.2024.1320484)
Supplement: Supplementary file 1 [file Data_Sheet_1.xlsx]

## Sheet: Table S1
Figure S1. The sequencing reads, quality controls, and mapping ratio for each sample
Sample ID	RNA quality		Sequencing reads			Quality controls of reads					Mapping ratio
	Concentration (ng/ul)	Integrity number	Total numbers	Mean length	Total bases	Passed	Failed	Primers found	Rescue	Unusable
A0001	281.9	7.8	5450032	1232	6719271897	5290678	159354	4575775	97730	668446	0.8279
A0002	238.2	7.2	5669795	1162	6592791376	5459350	210445	4851564	94982	562180	0.8144
A0003	301.7	7.6	5450043	1136	6193105145	5295033	155010	4723573	68258	537883	0.8111
A0004	129	7.9	5782300	1215	7026664253	5611328	170972	4793273	122955	758755	0.8442
A0005	485.7	7.6	6532397	987	6449941999	6296727	235670	5488180	200788	711712	0.8179
A0006	142.8	8	6068616	1209	7342193189	5895867	172749	5074693	125549	760726	0.8334
A0007	619.3	5.6	5413392	1148	6215081063	5308355	105037	4831998	37384	457884	0.8397
A0008	167	7.3	5726990	1309	7499356476	5617033	109957	5043857	43366	551727	0.8589
A0009	224.1	8.2	6737518	1461	9844436812	6618112	119406	5769689	47525	824967	0.8576
A0014	246.8	5.5	10275447	827	8503505267	10003001	272446	9026205	133121	911313	0.8063
A0015	118.6	7.3	8296386	985	8176530580	8055319	241067	7197603	123512	796988	0.8269
A0016	272.8	7.5	8724432	921	8036781001	8501981	222451	7637855	110479	809872	0.8211
A0017	383.9	7.2	9389252	894	8401077771	9073776	315476	8093520	124393	919156	0.8086
A0018	288.6	6.9	8762457	845	7412499135	8472702	289755	7534020	114929	882282	0.7963
C0001	304.8	6	6676014	1102	7360554927	6444552	231462	5623167	158897	744820	0.8299
C0002	306.4	5.5	5821742	1175	6843152525	5624735	197007	4903861	119019	663230	0.8466
C0003	195.3	7.5	6155515	1166	7183279624	5963297	192218	5184578	134181	713844	0.8253
C0004	227.1	7.5	6338889	1107	7020251940	6126833	212056	5290254	163422	758120	0.82
C0005	264.2	7.5	6486017	1103	7157858506	6256787	229230	5486331	123913	710268	0.835
C0006	436.5	7.7	6101210	1227	7486469108	5999290	101920	5300863	91602	653594	0.8639
C0007	105	8	6231786	1242	7743073113	6133700	98086	5436339	84784	655825	0.8567
C0008	559.5	7.6	7483955	1156	8653115300	7356467	127488	6585062	117579	713706	0.8611
C0009	123	7.3	6339357	1188	7532986988	6239176	100181	5583398	87684	612770	0.8615
C0010	116.8	7.6	6313056	1155	7294263863	6205891	107165	5567260	91435	593796	0.8602
C0011	528.1	7.5	7450187	1045	7786516070	7303282	146905	6576192	113899	671254	0.8476
C0012	111.4	7.5	6170807	1125	6945219578	6060804	110003	5370985	82445	649347	0.8531
D0001	561.3	7.5	7514139	1025	7709408074	7265095	249044	6408358	182351	768814	0.8358
D0003	187.2	7.5	5434437	1151	6260035697	5253876	180561	4544481	122245	650578	0.8283
D0004	283.7	7.5	6268796	1093	6856663708	6062975	205821	5360810	126523	641394	0.8254
D0005	262.7	7.6	6094878	1149	7004834745	5934387	160491	5193488	91766	696030	0.8472
D0006	172.6	8.1	5513685	1245	6864917186	5338999	174686	4681386	101890	607902	0.8461
D0008	199.7	8.1	6172699	1229	7588468333	6071590	101109	5478318	44294	571450	0.86
D0009	534.1	7.5	7154355	1198	8577867062	7028551	125804	6413768	54070	588130	0.863
D0010	262.1	6.4	6906981	1101	7606450818	6784970	122011	6039146	50740	720709	0.8266
D0011	276.3	5.6	5130829	1235	6340466652	5042839	87990	4542033	40408	480847	0.8583
D0012	489.6	7.5	4604739	1250	5757509875	4529591	75148	4068336	31009	445938	0.8575
D0013	254.7	7.3	6180309	1214	7507404330	6081004	99305	5496223	45547	562285	0.8531
D0014	318.7	7.5	6321528	1190	7524628307	6207380	114148	5582194	49928	600483	0.8532
E0001	364.4	7.5	9974426	795	7937487286	9795534	178892	9013719	87226	738636	0.7909
E0002	187.8	7.9	9560517	834	7975497958	9397685	162832	8671500	75177	689007	0.7995
E0003	373.1	7.6	8434748	914	7712636893	8310294	124454	7608274	69640	667592	0.799
E0004	169.4	7.5	9736660	769	7496696827	9583029	153631	8834321	81474	708420	0.7992
E0005	610.4	7.9	8428476	901	7600314770	8291696	136780	7650002	67934	608109	0.8042
E0006	193.5	7.6	11411757	741	8463889730	11218950	192807	10360595	98298	809692	0.7572
E0007	180.8	7.7	10229197	815	8341788683	10055227	173970	9268131	89668	742743	0.7846
E0009	182.6	7.5	8339884	912	7607616423	8060510	279374	7180927	110193	825484	0.8061
E0010	228.3	8.3	8701326	968	8426202040	8438263	263063	7555314	100421	833649	0.8383
E0011	641	7.5	8682199	934	8112901125	8462695	219504	7602854	104919	808340	0.8363
E0012	441.9	6	7738165	997	7719701554	7525025	213140	6687356	96033	790525	0.8494
E0013	336.5	5.8	9631375	912	8788908095	9358986	272389	8445585	115188	856841	0.8098
E0015	329.1	5.7	8383050	953	7994047148	8128211	254839	7314963	98617	764817	0.8224
E0016	281.3	7.5	8797055	945	8317357518	8542921	254134	7642206	109113	847139	0.8279
E0017	403.7	5.9	8965563	907	8138755202	8701831	263732	7789560	105522	860443	0.8246
F0003	176.6	7.7	4700489	1274	5991316559	4540463	160026	3960338	76411	542878	0.8558
F0004	212.1	8.1	6646734	1100	7315247774	6465378	181356	5766850	94427	652354	0.8437
F0005	617.1	7.5	4589946	1384	6353011158	4452413	137533	3833732	65903	586564	0.8532
F0006	126.6	7.8	5334922	1166	6224425745	5175190	159732	4508814	82952	625841	0.8115
F0007	516.6	7.6	5492493	1261	6926204604	5391170	101323	4716100	41364	654644	0.8247
F0008	167.4	8	7496235	1087	8152521390	7339912	156323	6661506	57825	649817	0.8467
F0009	179.7	8	4350908	1363	5932378932	4267425	83483	3696454	29542	556394	0.8396
F0010	255.8	5.6	5653965	1277	7225346298	5546258	107707	4954622	41909	570963	0.8538
F0012	351.2	5.5	5878577	1200	7059780559	5766739	111838	5210919	45427	533378	0.8358
F0013	283.4	7.5	6071797	1026	6233853815	5978565	93232	5406958	42323	550674	0.8069
F0014	237.6	5.7	5677520	1108	6292267239	5574866	102654	5055123	43826	498074	0.8101
F0015	292.5	7.6	6581240	1121	7380697821	6450732	130508	5870026	46378	557841	0.8425
H0001	122.9	7.7	5336127	1068	5699135881	5244923	91204	4766823	43909	456391	0.767
H0004	174.8	7	8522190	866	7380953990	8387775	134415	7672137	74737	678662	0.8072
H0005	248.2	8.1	8821437	856	7551490129	8691241	130196	8000958	76750	652321	0.8021
H0006	440.2	7.5	9639002	793	7653226625	9470624	168378	8729318	87932	697810	0.803
H0007	227.6	7.6	8921321	888	7927638251	8782217	139104	8059343	80292	683130	0.8091
I0001	200.6	5.7	5113338	1247	6376567231	4998446	114892	4508755	52114	464092	0.8515
I0002	100.8	8.2	5680458	1181	6708887619	5497995	182463	4904213	67422	560668	0.8403
I0003	460.6	7.5	5500014	1154	6352204362	5310205	189809	4778516	59716	502346	0.8217
I0004	176.8	7.8	6053341	1261	7637821500	5821704	231637	5001396	84174	779611	0.8235
I0005	145	7.7	5388794	1245	6710527688	5261852	126942	4651662	64170	579100	0.8406
J0001	330.8	7.1	6858302	1246	8546279241	6721157	137145	5995059	71442	690909	0.8569
J0002	46.2	7.5	6437688	1266	8155106462	6331471	106217	5597972	64074	701951	0.8477
J0003	211.9	7.3	6597824	1202	7936378461	6481637	116187	5769337	83547	671115	0.846
J0004	331.2	8.9	6511371	1322	8610184809	6407884	103487	5675894	62906	701013	0.8435
J0005	146.2	7.9	6422497	1340	8612239031	6308310	114187	5536894	67834	738019	0.86
J0006	272.3	7.5	5737409	1350	7750821147	5622640	114769	4837747	60461	755149	0.8498
J0007	426.9	7.7	6319627	1291	8160313477	6158856	160771	5367224	70530	756965	0.8509
K0001	442.5	7.5	5464979	1342	7335940022	5352155	112824	4623913	56812	700276	0.8409
K0002	285.2	7.2	5491919	1330	7306937864	5383593	108326	4661804	57585	693444	0.8593
K0003	384.6	5.6	5960507	1333	7950564734	5854440	106067	5101774	60743	722801	0.8555
K0006	209.1	7.5	5089808	1193	6075107468	4983135	106673	4436624	57524	518253	0.8573
K0007	407.6	7.6	5611557	1119	6283144509	5507802	103755	4841889	63430	634780	0.8375
L0002	281.5	6.8	6180566	1234	7631419775	6076346	104220	5329252	75943	709624	0.8313
L0003	536	7.5	5966931	1233	7361971298	5854256	112675	5161806	71176	657430	0.8534
L0004	546.7	5.7	6470595	1231	7965498237	6347418	123177	5640739	71127	671651	0.859
L0005	187.7	7.4	5994761	1289	7727660615	5893624	101137	5151512	70240	707536	0.8508
L0006	663.9	7.9	5379003	1217	6547899665	5258226	120777	4675011	64664	551430	0.8466
L0007	218.2	8.2	4706092	1291	6077517882	4601844	104248	4058533	55852	515881	0.8449
L0009	296.8	7.6	5526293	1176	6499857319	5402168	124125	4831860	59774	540940	0.8386
L0010	182.2	8	5976629	1066	6374649218	5856004	120625	5276979	69331	544929	0.8291
L0011	195.2	7.5	6122984	1088	6663878534	5993840	129144	5395132	73770	562457	0.8266
L0012	543.2	7.6	5474099	1177	6445812634	5352119	121980	4779732	63298	541267	0.8452
L0013	258	7.2	5700606	1257	7170199350	5598123	102483	4926798	65907	638936	0.8414
M0001	141	7.5	6279499	1235	7758240146	6145136	134363	5391548	72647	717867	0.8404
M0002	388.4	8.5	6385537	1248	7973143257	6250497	135040	5448358	77554	764000	0.8419
M0003	152.6	8.1	6068946	1236	7504700328	5969372	99574	5255091	47511	690790	0.8237
M0004	122.2	7.9	5931245	1348	7997395629	5837039	94206	5128218	44290	686934	0.8547
M0005	202	7.5	4778957	1274	6093166497	4688131	90826	4067338	54364	594070	0.8343
M0006	157.1	8	4783272	1274	6096803605	4698329	84943	4154429	59741	514548	0.8619
M0007	110.2	7.1	4886576	1388	6784982868	4802892	83684	4169247	38084	614816	0.882
M0008	146.3	8.2	5863723	1232	7225642988	5743433	120290	5012773	49972	705988	0.857
M0011	549.5	7.6	5031954	1338	6736907197	4943362	88592	4258770	42613	663507	0.8577
W0001	100.5	7.5	5199089	1195	6213008414	5105195	93894	4478762	32995	610157	0.8437
W0002	352.9	7.3	5164930	1227	6339473830	5070840	94090	4488806	61777	551670	0.8472
W0003	265.9	7.6	5395549	1193	6439222833	5288817	106732	4638663	62655	619403	0.8354
W0004	363.9	7.5	5314729	1229	6533765607	5205928	108801	4593582	56364	584602	0.8474
W0005	423	7.5	8571605	996	8538599071	8311344	260261	7442642	111110	814039	0.8399
Z0001	269.7	6.8	6018329	1170	7042985977	5915003	103326	5339427	44091	553825	0.8442
Z0002	194.1	7.8	6726458	1143	7692176247	6591559	134899	5929461	46636	639041	0.8369
Z0003	298.4	5.6	8238308	1109	9138224904	8076602	161706	7310631	60545	736020	0.8397
Average	289.223	7.34696	6.61088e+06	1137.85	7.32205e+09	6.46168e+06	149201	5.76069e+06	78299.5	662627	0.835475

## Sheet: Figure S1
Supplementary Figure S1: The autotuned parameter of q value during the quality control process.

## Sheet: Figure S2
Supplementary Figure S2: The phenotypic distributions and pairwise correlations.

## Sheet: Figure S3
Supplementary Figure S3: Manhattan plots for the transcript expression level-based association analyses.
